# Supplementary material for: Radiomics in Oncological PET Imaging: A Systematic Review—Part 1, Supradiaphragmatic Cancers
Source: Diagnostics (Basel). 2022 May 27;12(6):1329. doi: 10.3390/diagnostics12061329 (PMC9221970; doi:10.3390/diagnostics12061329)
Supplement: Supplementary file 1 [file diagnostics-12-01329-s001.zip]

Archive with 1 entries (1 files):
- diagnostics-1734401-Supplementary Table S1.xlsx
