# Supplementary material for: Radiomics in Oncological PET Imaging: A Systematic Review—Part 1, Supradiaphragmatic Cancers
Source: Diagnostics (Basel). 2022 May 27;12(6):1329. doi: 10.3390/diagnostics12061329 (PMC9221970; doi:10.3390/diagnostics12061329)
Supplement: Supplementary file 1 [file diagnostics-12-01329-s001.zip › diagnostics-1734401-Supplementary Table S1.xlsx]

## Sheet: RQS (part1)
PMID	First Author's name	Year	Cancer type considerered (> 30 patients)	QS	Tracer	Max order of textural parameter	Number of patients	Study type	Validation cohort (no independant cohort, internal, external)	Question
						0 - shape, 1 - first, 2 - second, 3 - higher
30925542	Acar	2019	Breast cancer - All subtypes	1	FDG	2	72	Retrospective	No	Histological correlations
33511077	Aide	2020	Breast cancer - Luminal	0	FDG	2	38	Retrospective	No	Histological correlations
30915523	Antunovic	2019	Breast cancer - All subtypes	1	FDG	3	79	Retrospective	No	Chemotherapy response
28711994	Antunovic	2017	Breast cancer - All subtypes	0	FDG	1	43	Retrospective	No	Histological correlations
35114752	Araz	2022	Breast cancer - All subtypes	2	FDG	2	153	Retrospective	No	Histological correlations
30112113	Boughdad	2018	Breast cancer - All subtypes	2	FDG	2	191	Retrospective	No	Impact of age on textural features
35158904	Bouron	2022	Breast cancer - Triple negative	2	FDG	2	111	Retrospective	No	Prognosis
31358786	Chang	2019	Breast cancer - All subtypes	0	FDG	2	35	Retrospective	No	Prognosis
34716873	Chen	2022	Breast cancer - All subtypes	3	FDG	3	217	Retrospective	Internal	Histological correlations
28646331	Cheng	2017	Breast cancer - All subtypes	1	FDG	2	61	Retrospective	No	Chemotherapy response
26140849	Groheux	2015	Breast cancer - All subtypes	4	FDG	2	171	Prospective	No	Histological correlations
28057031	Groheux	2017	Breast cancer - Luminal	2	FDG	2	143	Retrospective	No	Prognosis
28484211	Ha	2017	Breast cancer - All subtypes	1	FDG	2	73	Retrospective	No	Histological correlations, prognosis
30131973	Huang	2018	Breast cancer - All subtypes	2	FDG	2	113	Retrospective	No	Progression Free Survival
33809057	Krajnc	2021	Breast cancer - All subtypes	2	FDG	2	170	Retrospective	No	Prognosis
30394924	Lee	2019	Breast cancer - All subtypes	3	FDG	2	435	Retrospective	Internal	Chemotherapy response
34683170	Lee	2021	Breast cancer - All subtypes	2	FDG	2	326	Retrospective	No	Nodal metastasis prediction
28188325	Lemarignier	2017	Breast cancer - Luminal	4	FDG	2	171	Prospective (Ancillary)	No	Correlations between parameters
31982990	Li	2020	Breast cancer - All subtypes	3	FDG	3	100	Retrospective	Internal	Chemotherapy response
34590460	Liu	2021	Breast cancer - All subtypes	3	FDG	3	273	Retrospective	Internal	Histological correlations
29869770	Molina-Garcia	2018	Breast cancer - All subtypes	3	FDG	2	68	Prospective	No	Prognosis
28936601	Moscoso	2018	Breast cancer - All subtypes	2	FDG	2	127	Retrospective	No	Histological correlations
30930700	Ou	2019	Breast cancer - All subtypes	0	FDG	2	44	Retrospective	No	Differenciation breast cancer / breast lymphoma
31769230	Ou	2020	Breast cancer - All subtypes	1	FDG	2	44	Retrospective	Internal	Differenciation breast cancer / breast lymphoma
31396665	Payan	2020	Breast cancer - All subtypes	2	FDG	2	217	Retrospective	No	Correlations between parameters
34374796	Romeo	2022	Breast cancer - All subtypes	2	FDG	2	102	Retrospective	No	Charaterization benign/malignant
31561604	Schiano	2019	Breast cancer - All subtypes	1	FDG	2	55	Retrospective	No	Metastasis prediction
33454875	Song	2021	Breast cancer - All subtypes	3	FDG	2	100	Retrospective	Internal	Nodal metastasis prediction
24722644	Soussan	2014	Breast cancer - All subtypes	1	FDG	2	54	Retrospective	No	Histological correlations
34208197	Umutlu	2021	Breast cancer - All subtypes	2	FDG	2	124	Retrospective	No	Histological correlations
29602210	Yoon	2019	Breast cancer - All subtypes	1	FDG	2	83	Retrospective	No	Chemotherapy response
26063655	Yoon	2015	Breast cancer - All subtypes	1	FDG	1	65	Retrospective	No	Histological correlations
32703973	Afshar	2020	Lung cancer	2	FDG	3	132	Retrospective	No	Disease Free Survival
30898382	Ahn	2019	Lung cancer - NSCLC	1	FDG	2	93	Retrospective	No	Disease Free Survival
34768584	Albano	2021	Lung cancer	2	FDG	2	202	Retrospective	No	Charaterization benign/malignant
34872823	Amini	2022	Lung cancer - NSCLC	4	FDG	2	182	Retrospective	External	Prognosis
30173391	Arshad	2019	Lung cancer - NSCLC	4	FDG	2	358	Retrospective	External	Survival
31000087	Astaraki	2019	Lung cancer - NSCLC	0	FDG	2	30	Retrospective	No	Prognosis
28748524	Bashir	2017	Lung cancer - NSCLC	1	FDG	3	53	Retrospective	No	Prognosis and technical
30847822	Bianconi	2019	Lung cancer - NSCLC	1	FDG	1	81	Retrospective	No	Histology correlates
30337006	Buizza	2018	Lung cancer - NSCLC	0	FDG	2	30	Retrospective	No	Early treatment response
33672052	Carles	2021	Lung cancer - NSCLC	3	FDG	2	48	Prospective	Internal	Early treatment response
29494598	Carvalho	2018	Lung cancer - NSCLC	6	FDG	2	312	Prospective	External	Prognosis
33738250	Chang (id)	2021	Lung cancer - NSCLC	3	FDG	2	526	Retrospective	Internal	ALK mutation
33544167	Chang (id)	2021	Lung cancer - NSCLC	3	FDG	2	583	Retrospective	Internal	EGFR mutation
34692548	Chen	2021	Lung cancer - NSCLC	3	FDG	3	307	Retrospective	Internal	Charaterization benign/malignant
28839156	Chen	2017	Lung cancer	2	FDG	2	149	Retrospective	No	Charaterization benign/malignant
31420006	Chen	2019	Lung cancer	2	FDG	1	116	Retrospective	No	Charaterization benign/malignant
33370365	Chen	2020	Lung cancer - EGFR+	1	FDG	2	51	Retrospective	No	Prognosis
25897473	Cook	2015	Lung cancer - NSCLC	2	FDG	2	47	Prospective	No	Prognosis
23204495	Cook	2013	Lung cancer - NSCLC	1	FDG	1	53	Retrospective	No	Prognosis
33539966	Cui	2021	Lung cancer	6	FDG	3	142	Prospective	External	Local control et radiation pneumonitis (RT)
26896298	Desseroit	2016	Lung cancer - NSCLC	2	FDG	2	116	Retrospective	No	Prognosis
31732678	Dissaux	2020	Lung cancer	3	FDG	2	87	Retrospective	External	Récurrence après stéréotaxie
27322376	Dong	2016	Lung cancer	1	FDG	2	58	Retrospective	No	Prognosis
33030709	Du	2021	Lung cancer	3	FDG	2	174	Retrospective	Internal	Charaterization benign/malignant
26396632	Ha	2014	Lung cancer - NSCLC	0	FDG	2	30	Retrospective	No	Correlations between parameters
32776232	Han	2021	Lung cancer - NSCLC	3	FDG	2	1419	Retrospective	Internal	Histological prediction
31179052	Harmon	2019	Lung cancer	1	FDG	2	64	Retrospective	No	Prognosis
32588088	Hu	2021	Lung cancer	3	FDG	2	235	Retrospective	Internal	Charaterization benign/malignant
31689276	Hyun	2019	Lung cancer	3	FDG	2	396	Retrospective	Internal	Histological prediction
29196095	Jensen	2018	Lung cancer	1	FDG	2	79	Retrospective	No	Prognosis
33469373	Ji	2021	Lung cancer	3	FDG	2	253	Retrospective	Internal	Histological prediction
31290849	Jiang	2019	Lung cancer	1	FDG	2	80	Retrospective	No	EGFR mutation
31321483	Kang	2019	Lung cancer	3	FDG	2	268	Retrospective	Internal	Charaterization benign/malignant
28685320	Karacavus	2018	Lung cancer	1	FDG	2	67	Retrospective	No	Correlations between parameters
32894535	Kim	2020	Lung cancer	0	FDG	2	31	Retrospective	No	Correlations between parameters
34041307	Kim	2021	Lung cancer - Pleiomorphic carcinoma	2	FDG	2	85	Retrospective	Internal	Prognosis
28944403	Kirienko	2018	Lung cancer	3	FDG	2	295	Retrospective	Internal	Disease Free Survival
29623375	Kirienko	2018	Lung cancer	3	FDG	2	534	Retrospective	Internal	Primitif vs Méta
33959797	Kirienko	2021	Lung cancer	2	FDG	2	151	Retrospective	No	Correlations between parameters
30882693	Koh	2019	Lung cancer	2	FDG	2	167	Retrospective	No	Variations selon le sexe
29374742	Koh	2018	Lung cancer	2	FDG	2	105	Retrospective	No	Prognosis
32097418	Konert	2020	Lung cancer	4	FDG	2	362	Retrospective	External	Prognosis and technical
31659591	Koyasu	2020	Lung cancer	2	FDG	2	211	Retrospective	No	Histology and EGFR prediction
31733491	Krarup	2020	Lung cancer - NSCLC	2	FDG	2	233	Retrospective	No	Prognosis
33662459	Lee	2021	Lung cancer - NSCLC	1	FDG	3	56	Retrospective	No	Circulating cells
30473058	Li	2018	Lung cancer	2	FDG	2	100	Retrospective	No	Prognosis
34976829	Li	2021	Lung cancer	3	FDG	2	255	Retrospective	Internal	Evaluation of PDL1 expression
30266009	Li	2018	Lung cancer	3	FDG	3	110	Retrospective	Internal	Distant failure
31681597	Li	2019	Lung cancer	2	FDG	2	115	Retrospective	No	EGFR mutation
32676319	Liu	2020	Lung cancer	3	FDG	2	148	Retrospective	Internal	EGFR mutation
30001264	Liu	2018	Lung cancer	0	FDG	2	35	Retrospective	No	Prognosis
26830299	Lovinfosse	2016	Lung cancer	1	FDG	2	63	Retrospective	No	Prognosis (STX)
34817824	Lue	2021	Lung cancer	2	FDG	1	126	Retrospective	No	Nodal metastasis prediction
29862533	Luo	2018	Lung cancer	5	FDG	2	118	Prospective (Ancillary)	Internal	Tumor control and EI
35155231	Lv	2022	Lung cancer	3	FDG	2	183	Retrospective	Internal	Nodal metastasis prediction
30854452	Mattonen	2019	Lung cancer	5	FDG	2	291	Prospective (Ancillary)	Internal	Prognosis
31526257	Mattonen	2019	Lung cancer	3	FDG	2	227	Retrospective	Internal	Prognosis
24418285	Miwa	2014	Lung cancer	1	FDG	2	54	Retrospective	No	Charaterization benign/malignant
30145701	Moon	2019	Lung cancer	2	FDG	2	176	Retrospective	No	Correlations between parameters
33931316	Moran	2021	Lung cancer	0	FDG	2	39	Retrospective	No	Prognosis
34135101	Mu	2021	Lung cancer	4	FDG	3	697	Retrospective	External	PDL1 expression
33067442	Mu	2020	Lung cancer	3	FDG	3	616	Retrospective	Internal	EGFR mutation
33828255	Mu	2021	Lung cancer	2	FDG	2	210	Retrospective	No	Prognosis
31807885	Mu	2020	Lung cancer	4	FDG	2	194	Retrospective	External	Prognosis
33937811	Mu	2020	Lung cancer	3	FDG	2	146	Retrospective	Internal	EI immune
32063026	Nair	2021	Lung cancer	1	FDG	2	50	Retrospective	No	EGFR mutation
30397859	Nakajo	2019	Lung cancer	1	FDG	2	55	Retrospective	No	Recurrence
32451603	Nie	2021	Lung cancer	3	FDG	3	272	Retrospective	Internal	Prognosis
31855844	Ninomiya	2020	Lung cancer	3	FDG	2	205	Retrospective	Internal	Prognosis
26912429	Ohri	2016	Lung cancer	4	FDG	2	201	Prospective (Ancillary)	No	Prognosis
29507399	Oikonomou	2018	Lung cancer	2	FDG	2	150	Retrospective	No	Prognosis
35114750	Onner	2022	Lung cancer	1	FDG	3	72	Retrospective	No	Prognosis
26669541	Orlhac	2015	Lung cancer	0	FDG	2	48	Retrospective	No	Correlations between parameters
34568038	Ouyang	2021	Lung cancer	3	FDG	2	259	Retrospective	Internal	Nodal metastasis detection
32942729	Palumbo	2020	Lung cancer	2	FDG	2	111	Retrospective	No	Charaterization benign/malignant
29385152	Park	2018	Lung cancer	3	FDG	2	182	Retrospective	Internal	Prognosis and EGFR
33247345	Pineiro Fiel	2021	Lung cancer	1	FDG	2	85	Retrospective	No	Correlations between parameters
32380754	Polverari	2020	Lung cancer	1	FDG	2	57	Retrospective	No	Prognosis
25900186	Pyka	2015	Lung cancer	0	FDG	2	45	Retrospective	No	Recurrence
33057772	Ren	2021	Lung cancer	3	FDG	2	315	Retrospective	Internal	Histology differenciation
35116924	Sha	2019	Lung cancer	3	FDG	2	100	Retrospective	Internal	Histology differenciation
34796106	Shao	2021	Lung cancer	4	FDG	3	250	Retrospective	External	Treatment response
32661639	Shao	2020	Lung cancer	2	FDG	2	91	Retrospective	Internal	Charaterization benign/malignant
34658548	Sharma	2021	Lung cancer	0	FDG	2	42	Retrospective	No	Prognosis
34249623	Shen	2021	Lung cancer	2	FDG	2	250	Retrospective	No	Histological subtypes
32185618	Shiri	2020	Lung cancer	3	FDG	2	150	Retrospective	Internal	EGFR KRAS
34075072	Suga	2021	Lung cancer	0	FDG	2	32	Retrospective	No	RT complication
24904113	Tixier	2014	Lung cancer	2	FDG	2	102	Retrospective	No	Prognosis
32726293	Valentinuzzi	2020	Lung cancer	2	FDG	2	30	Prospective	No	Treatment response
25248853	van Gomez	2014	Lung cancer	0	FDG	2	38	Retrospective	No	Correlations between parameters
33392023	Wang	2021	Lung cancer	3	FDG	2	370	Retrospective	Internal	Occult N0
32831963	Whi	2020	Lung cancer	1	FDG	1	64	Retrospective	No	EGFR
33134652	Wolsztynski	2019	Lung cancer	2	FDG	2	93	Retrospective	Internal	Prognosis
27046074	Wu	2016	Lung cancer	3	FDG	3	101	Retrospective	Internal	Metastasis prediction
33042839	Yan	2020	Lung cancer	2	FDG	2	445	Retrospective	No	Histology prediction
32676320	Yang	2020	Lung cancer	3	FDG	3	174	Retrospective	Internal	EGFR
33262942	Yang	2020	Lung cancer	3	FDG	2	109	Retrospective	Internal	Prognosis
32766134	Yang	2020	Lung cancer	3	FDG	2	315	Retrospective	Internal	Prognosis
27688480	Yip	2017	Lung cancer	2	FDG	2	348	Retrospective	No	Mutations
32282636	Zhang	2020	Lung cancer	2	FDG	2	82	Retrospective	Internal	Charaterization benign/malignant
31728587	Zhang	2020	Lung cancer	3	FDG	2	248	Retrospective	Internal	EGFR
33134170	Zhang	2020	Lung cancer	2	FDG	2	173	Retrospective	No	EGFR
33052242	Zhang	2020	Lung cancer	2	FDG	2	82	Retrospective	Internal	Prognosis
31733432	Zhang	2019	Lung cancer	2	FDG	2	135	Retrospective	No	Charaterization benign/malignant
34222284	Zheng	2021	Lung cancer	3	FDG	3	716	Retrospective	Internal	Nodal metastasis prediction
34868999	Zhou	2021	Lung cancer	3	FDG	2	103	Retrospective	Internal	Primitive characterization
33547553	Zhou	2021	Lung cancer	3	FDG	2	769	Retrospective	Internal	Charaterization benign/malignant
29122358	Bogowicz	2017	Head and neck SCC	3	FDG	2	178	Retrospective	Internal	post RCT response
28820287	Bogowicz	2017	Head and neck SCC	3	FDG	2	121	Retrospective	Internal	Pronostic local
34298663	Carles	2021	Head and neck SCC	3	18FMISO	2	35	Prospective	Internal	Pronostic
27435352	Chan	2017	Head and neck Nasopharyngeal	2	FDG	2	101	Retrospective	No	Pronostic
30780137	Chen	2019	Head and neck	4	FDG	3	59	Prospective (Ancillary)	Internal	Charaterization benign/malignant nodes
29311707	Chen	2018	Head and neck SCC	1	FDG	2	53	Retrospective	No	PDL1 expression
30089896	Chen	2018	Head and neck	3	FDG	2	142	Retrospective	Internal	Pronostic apres RT
27999896	Chen	2017	Head and neck	1	FDG	2	57	Retrospective	No	Pronostic apres RT
24042030	Cheng	2013	Head and neck	1	FDG	2	70	Retrospective	No	Pronostic
25339524	Cheng	2015	Head and neck Oropharyngeal	1	FDG	2	88	Retrospective	No	Pronostic
28285707	Choi	2017	Head and neck	0	FDG	2	44	Retrospective	No	Tumor to stroma ratio
29273260	Crispin-Ortuzar	2018	Head and neck	1	FDG	2	75	Retrospective	No	Correlations with FMISO
31338709	Du	2020	Head and neck	2	FDG	2	76	Retrospective	Internal	Recurrence vs inflammation
30363632	Feliciani	2018	Head and neck	1	FDG	2	90	Retrospective	No	Pronostic
33014815	Feng	2020	Head and neck	3	FDG	2	100	Retrospective	Internal	Correlations between parameters
28604368	Folkert	2017	Head and neck	4	FDG	2	174	Retrospective	External	Pronostic
33934877	Fujima	2021	Head and neck	2	FDG	2	99	Retrospective	Internal	Treatment outcome
30245069	Fujima	2018	Head and neck	1	FDG	2	54	Retrospective	No	Pronostic
31536526	Ger	2019	Head and neck	3	FDG	2	686	Retrospective	Internal	Pronostic
32763771	Ghosh	2020	Head and neck	3	FDG	2	132	Retrospective	Internal	Pronostic
30549149	Guezennec	2019	Head and neck	2	FDG	2	284	Retrospective	No	Pronostic
32399621	Haider	2020	Head and neck	3	FDG	2	435	Retrospective	Internal	HPV prediction
33075658	Haider	2021	Head and neck	2	FDG	2	190	Retrospective	No	Pronostic
32635216	Haider	2020	Head and neck	2	FDG	2	311	Retrospective	No	Pronostic
33428864	Kimura	2021	Head and neck	1	FDG	2	81	Retrospective	No	Pronostic
33959972	Lafata	2021	Head and neck	3	FDG	2	64	Prospective	No	Pronostic
31045814	Liao	2019	Head and neck	1	FDG	2	80	Retrospective	No	Pronostic
32163890	Lin	2020	Head and neck	1	FDG	2	52	Retrospective	No	Pronostic
32674074	Liu	2020	Head and neck	3	FDG	2	171	Retrospective	Internal	Pronostic
31804945	Lv	2020	Head and neck	2	FDG	2	296	Retrospective	No	Pronostic
29520429	Lv	2018	Head and neck	2	FDG	2	106	Retrospective	No	Robustness vs differentiation
30671740	Lv	2019	Head and neck	3	FDG	3	128	Retrospective	Internal	Pronostic
32894373	Martens	2020	Head and neck	3	FDG	2	174	Retrospective	Internal	Pronostic
30975664	Peng	2019	Head and neck	3	FDG	3	707	Retrospective	Internal	Prognosis toward personalization of IC
33543393	Peng	2021	Head and neck	1	FDG	2	85	Retrospective	No	Pronostic
34238799	Shiri	2021	Head and neck	3	FDG	3	470	Retrospective	Internal	Delineation
32221360	Tixier	2020	Head and neck	2	FDG	2	45	Prospective	No	Transcriptomic vs Rad
30854454	Ulrich	2019	Head and neck	2	18FLT	2	30	Prospective	No	Treatment Response
28860628	Vallières	2017	Head and neck	4	FDG	2	300	Retrospective	External	Pronostic
28951007	Van Dijk	2018	Head and neck	3	FDG	2	161	Retrospective	Internal	Xerostomia
32657426	Wang	2020	Head and neck	4	FDG	2	277	Retrospective	External	Pronostic
31415354	Wong	2019	Head and neck	1	FDG	2	61	Retrospective	No	Pronostic
31659574	Xu	2020	Head and neck	3	FDG	2	128	Retrospective	Internal	Pronostic
33554314	Yoon	2021	Head and neck	3	FDG	2	119	Retrospective	Internal	Pronostic
33036778	Zhong	2021	Head and neck	2	FDG	2	72	Retrospective	Internal	Pronostic
32632638	Cheng	2020	Salivary glands	2	FDG	2	75	Retrospective	Internal	Prognosis
30932974	Cheng	2019	Salivary glands	1	FDG	2	85	Retrospective	No	Prognosis
31511990	Wu	2019	Salivary glands	0	FDG	2	43	Retrospective	No	Prognosis
34944740	Ahrari	2021	Glioma	3	DOPA	2	85	Retrospective	External	Progression vs Rtnecrosis
33658069	Carles	2021	Glioma	2	18FET	2	32	Prospective	No	Prognosis after reirradiation
31811342	Haubold	2020	Glioma	0	18FET	3	42	Retrospective	No	Mutations and Phenotyping
31666650	Hotta	2019	Glioma	0	11C-MET	2	41	Retrospective	No	Progression vs Rtnecrosis
31376917	Kong	2019	Glioma	3	FDG	2	123	Retrospective	Internal	Proliferating activity
31491820	Kong	2019	Glioma	1	FDG	2	77	Retrospective	No	GBM vs Lymphoma
31426864	Kong	2019	Glioma	3	FDG	2	107	Retrospective	Internal	MGMT prmoter methylation
31803608	Li	2019	Glioma	3	FDG	2	127	Retrospective	Internal	IDH
34490493	Li	2021	Glioma	3	18FET	2	159	Retrospective	Internal	TERTp status
33353180	Lohmann	2020	Glioma	0	18FET	2	34	Retrospective	No	Progression vs Rtnecrosis
30190592	Lohmann	2018	Glioma	1	18FET	2	84	Retrospective	No	IDH
33525709	Manabe	2021	Glioma	0	11C-MET	2	42	Retrospective	No	Prognosis
27686469	Mitamura	2017	Glioma	0	18FLT	2	37	Retrospective	No	Prognosis
32280746	Muzi	2020	Glioma	3	18FMISO	2	72	Prospective (Ancillary)	No	Prognosis
29175980	Papp	2018	Glioma	1	11C-MET	2	70	Retrospective	No	Prognosis
26219871	Pyka	2016	Glioma	2	18FET	2	113	Retrospective	No	Prognosis
32634544	Qian	2020	Glioma	4	DOPA	2	86	Prospective (Ancillary)	Internal	MGMT
34940083	Russo	2021	Glioma	1	11C-MET	2	56	Retrospective	No	Grading
31773234	Wang	2020	Glioma	3	11C-MET	2	160	Retrospective	Internal	Progression vs Rtnecrosis
31135693	Yu	2019	Glioma	1	11C-MET	2	57	Retrospective	No	MGMT
34016731	Zaragori	2022	Glioma	2	DOPA	2	72	Retrospective	Internal	IDH
31607471	Zhao	2020	Glioma	1	11C-MET	1	70	Retrospective	No	IDH
34869011	Zhou	2021	Glioma	1	18FET	2	58	Retrospective	No	Prognosis
26868139	Lee	2016	Thymus	0	FDG	2	47	Retrospective	No	Grade prediction
29182373	Nakajo	2018	Thymus	0	FDG	2	34	Retrospective	No	Grade prediction
33088353	Aksu	2020	Thyroid	2	FDG	2	60	Retrospective	Internal	Characterization benign
32517585	Ceriani	2021	Thyroid	2	FDG	2	104	Retrospective	No	Risk stratification
35138444	de Koster	2022	Thyroid	4	FDG	2	123	Prospective	No	Risk stratification
34468949	Giovanella	2022	Thyroid	1	FDG	2	78	Retrospective	No	Risk stratification
30273012	Nakajo	2019	Thyroid	2	FDG	2	114	Retrospective	No	Recurrence
29782578	Sollini	2017	Thyroid	1	FDG	2	55	Retrospective	No	Characterization benign
30175040	Lohmann	2018	Metastasis brain	1	18FET	2	52	Retrospective	No	Radionecrose vs M
27853813	Lohmann	2017	Metastasis brain	0	18FET	2	47	Retrospective	No	Radionecrose vs M
